# Supplementary material for: Genetic Diversity of Highly Pathogenic Avian Influenza Viruses Isolated in Hokkaido, Japan, During Winter 2024–2025
Source: Pathogens. 2025 Sep 21;14(9):951. doi: 10.3390/pathogens14090951 (PMC12472925; doi:10.3390/pathogens14090951)
Supplement: Supplementary file 1 [file pathogens-14-00951-s001.zip]

Archive with 1 entries (1 files):
- pathogens-3802351-supplementary.pdf
